# Supplementary material for: Effect of Water Activity on Conidia Germination in Aspergillus flavus
Source: Microorganisms. 2022 Aug 29;10(9):1744. doi: 10.3390/microorganisms10091744 (PMC9504883; doi:10.3390/microorganisms10091744)
Supplement: Supplementary file 1 [file microorganisms-10-01744-s001.zip]

Archive with 1 entries (1 files):
- microorganisms-1856907-supplementary.pdf
